# Supplementary material for: The Measurement of Food Insecurity in High-Income Countries: A Scoping Review
Source: Int J Environ Res Public Health. 2021 Sep 17;18(18):9829. doi: 10.3390/ijerph18189829 (PMC8468034; doi:10.3390/ijerph18189829)
Supplement: Supplementary file 1 [file ijerph-18-09829-s001.zip]

Archive with 1 entries (1 files):
- ijerph-1340765-supplementary.pdf
